# Supplementary material for: Cardiovascular Disease Burden in Rural Central Asia: A Systematic Review of Epidemiological Trends and Mortality Patterns
Source: Epidemiologia (Basel). 2026 Jan 6;7(1):10. doi: 10.3390/epidemiologia7010010 (PMC12821390; doi:10.3390/epidemiologia7010010)
Supplement: Supplementary file 1 [file epidemiologia-07-00010-s001.zip]

Archive with 1 entries (1 files):
- epidemiologia-3950006-supplementary.pdf
